# Supplementary material for: Trypanosome Infections and Anemia in Cattle Returning from Transhumance in Tsetse-Infested Areas of Cameroon
Source: Microorganisms. 2023 Mar 9;11(3):712. doi: 10.3390/microorganisms11030712 (PMC10058033; doi:10.3390/microorganisms11030712)
Supplement: Supplementary file 1 [file microorganisms-11-00712-s001.zip]

Archive with 1 entries (1 files):
- microorganisms-2219251-supplementary.pdf
